# Supplementary material for: An Integrated Approach of Bioassays and Non-Target Screening for the Assessment of Endocrine-Disrupting Activities in Tap Water and Identification of Novel Endocrine-Disrupting Chemicals
Source: Toxics. 2024 Mar 28;12(4):247. doi: 10.3390/toxics12040247 (PMC11054029; doi:10.3390/toxics12040247)
Supplement: Supplementary file 1 [file toxics-12-00247-s001.zip]

Archive with 1 entries (1 files):
- toxics-2902737-supplementary.pdf
